# Supplementary material for: Feasibility of predicting next-day fatigue levels using heart rate variability and activity-sleep metrics in people with post-COVID fatigue
Source: Front Digit Health. 2025 Nov 18;7:1689846. doi: 10.3389/fdgth.2025.1689846 (PMC12669152; doi:10.3389/fdgth.2025.1689846)
Supplement: Supplementary file 1 [file Datasheet1.csv]

Feature	Category	N	Mean	SD	Median	Min	Max	Q1	Q3	IQR	Range	CV	Skewness	Kurtosis
age_at_baseline	Demographics	389	47.19794344473008	11.474956859829042	49.0	0.0	64.0	42.0	55.0	13.0	64.0	0.24312408597350202	-1.332906701596929	3.3853433860183317
sex	Demographics	389	0.7480719794344473	0.43467920979058167	1.0	0.0	1.0	0.0	1.0	1.0	1.0	0.5810660227097466	-1.1473012720718416	-0.6872598097358402
Mean_RR_mean	Heart Rate Variability	389	838.7772679497508	98.07995365597506	830.9899207120046	590.9374046569249	1142.2241140819046	776.6261684012645	900.6511162471639	124.02494784589942	551.2867094249798	0.11693205980142371	0.25881105601715954	0.1243815840333613
Mean_RR_median	Heart Rate Variability	389	841.6981092214038	103.20167325256647	831.3760445682451	591.4846932640743	1176.790513833992	778.3498694516971	904.8242424242424	126.47437297254521	585.3058205699177	0.12261126895964057	0.288589231487565	0.22995800655185716
Mean_RR_std	Heart Rate Variability	389	102.65139868038199	33.449129599419535	100.87043805241969	22.08253472232727	193.99339815491177	75.78623917554201	123.65297217115275	47.86673299561075	171.9108634325845	0.3258516691386505	0.37880925473041754	-0.27244181613348095
Mean_RR_min	Heart Rate Variability	389	597.7307907370144	105.57534531924584	581.1168316831684	362.5987878787879	973.8110749185668	523.9649737302977	649.0412147505423	125.07624102024454	611.2122870397789	0.17662691458318427	0.834451503555109	0.9695215400692381
Mean_RR_max	Heart Rate Variability	389	1036.341909043665	124.65999568096623	1023.5890410958904	621.4220374220374	1345.081081081081	957.1282051282052	1120.2996254681648	163.17142033995958	723.6590436590436	0.12028848258776133	-0.07307108442628629	0.26384996614696155
Mean_RR_q1	Heart Rate Variability	389	769.2603735362495	98.69505974434284	756.6177215189873	549.034862385321	1101.8936775739749	706.5977965118873	833.6983240223464	127.10052751045907	552.8588151886538	0.12829864001787436	0.3851190844590975	0.17086751541438971
Mean_RR_q3	Heart Rate Variability	389	916.7320349913573	109.68433163072191	904.1170489085384	604.8447746360696	1210.0487804878048	847.1492080865311	979.7311475409836	132.58193945445248	605.2040058517352	0.11964710236373052	0.09629799415632165	0.07796600543569632
Mean_RR_iqr	Heart Rate Variability	389	147.47166145510784	62.025084631432705	137.57735460627896	17.326926926926944	345.52827475168465	100.37420260188355	192.05166888530323	91.67746628341968	328.2013478247577	0.4205898544807125	0.657530505384573	0.19206017146080256
Mean_RR_range	Heart Rate Variability	389	438.6111183066507	122.8004771962846	420.8964820197542	53.953346719950105	786.867698688986	359.0080808080808	505.57850732958025	146.57042652149943	732.9143519690359	0.2799757508892646	0.1970682505124545	0.5021848502731259
Mean_RR_cv	Heart Rate Variability	389	12.2586255194114	3.84949278815798	11.671232334931563	3.7368652835823664	24.724721092933585	9.38922263880582	14.623516492924244	5.234293854118423	20.987855809351217	0.31402319795660205	0.447180149529434	0.05829732174764013
Mean_RR_skewness	Heart Rate Variability	389	-0.21603710614858984	0.5531426018406083	-0.2516678664512956	-2.4215325824039966	1.4380479071310228	-0.5636840211413157	0.1401000995877556	0.7037841207290713	3.8595804895350194	-2.560405532650294	-0.10320507390497421	1.445884299594975
Mean_RR_kurtosis	Heart Rate Variability	389	-0.2672894796325538	0.9610958691658151	-0.4811242164699694	-1.6286461473273937	3.976597173705082	-0.8928016831420198	0.070439996395359	0.9632416795373788	5.605243321032475	-3.595711550215316	1.8000136951419685	4.366501426305824
SDNN_mean	Heart Rate Variability	389	58.02648033749485	11.538538972773942	57.98528504319202	28.1023097229782	92.34741236927616	50.55613287285033	65.83138472851608	15.275251855665758	64.24510264629795	0.19884954085898793	-0.0862701375608163	0.008988054056325634
SDNN_median	Heart Rate Variability	389	56.47183689797626	14.266269885315605	57.31487341816599	22.85771926749645	94.37180205689754	47.4256357210303	66.8381502762032	19.412514555172898	71.51408278940109	0.2526262765471837	-0.11396597973719848	-0.3524755539764475
SDNN_std	Heart Rate Variability	389	20.342225199896433	3.032114281370854	20.318407830648702	7.938925595700437	35.29250417641265	18.824837311691617	22.281155142090903	3.4563178303992856	27.353578580712213	0.14905519192592026	-0.43265013538758207	3.073606338584609
SDNN_min	Heart Rate Variability	389	20.99848941641464	10.25146968916991	18.68307981207509	10.005261773581674	81.47220238835662	14.462709899102649	25.684183061799768	11.22147316269712	71.46694061477494	0.4882003407900512	2.363735949614813	8.639704390355044
SDNN_max	Heart Rate Variability	389	98.70383735207706	2.3249776330793908	99.35013146416868	79.17116029688141	99.99778989905931	98.61976970562874	99.78225105614204	1.1624813505133034	20.826629602177903	0.023555088590792923	-5.393826205306341	38.386586267870996
SDNN_q1	Heart Rate Variability	389	41.98978832508962	13.719515868098236	41.56119508697874	15.12849907940263	89.02472252496582	32.20891370141459	50.79735157779681	18.588437876382223	73.8962234455632	0.326734580367022	0.44570637840908656	0.1744026788951447
SDNN_q3	Heart Rate Variability	389	73.69401060011765	12.52478811821477	76.20493537999747	35.67422083884565	97.69449190120788	65.73573837343584	82.68133832976666	16.945599956330824	62.020271062362234	0.16995666291223366	-0.8291668755108814	0.5486653460597868
SDNN_iqr	Heart Rate Variability	389	31.704222275028034	7.102022843341318	31.140182759838336	8.669769376242044	70.13958575963659	27.64802095394034	36.01132940703779	8.363308453097453	61.469816383394544	0.22400873870150909	0.35239362201053487	2.3886392588220584
SDNN_range	Heart Rate Variability	389	77.70534793566243	10.22246156973481	80.26413972376471	17.70164058659634	89.72273604118668	73.43386336250997	84.3437371267574	10.909873764247436	72.02109545459034	0.13155415735605075	-2.356233031150345	8.547509814687887
SDNN_cv	Heart Rate Variability	389	37.044227502384274	10.883921392448267	35.31213086297965	8.596803518386082	70.83920446394212	29.97072024162832	43.05116510081778	13.080444859189456	62.24240094555604	0.2938088367950917	0.42238605054579353	0.37161310986655227
SDNN_skewness	Heart Rate Variability	389	0.16881879947294723	0.4774175860584068	0.1519141185354103	-1.1169557060270556	1.344523044820311	-0.1782652248296835	0.535040968450471	0.7133061932801545	2.4614787508473666	2.8279882782539967	0.13392220884108783	-0.1499804728370031
SDNN_kurtosis	Heart Rate Variability	389	-0.7184046447186632	0.521596869185091	-0.8630212693149337	-1.86054449836324	1.4301711535634674	-1.0746896199747973	-0.5340689881617662	0.5406206318130311	3.2907156519267073	-0.7260488542489244	1.8664503980661786	4.5165309064863015
RMSSD_mean	Heart Rate Variability	389	49.703135390899945	16.228179879648135	49.934247103602935	17.85338469526624	106.7798180298178	39.53126935567154	57.46569279326665	17.934423437595107	88.92643333455156	0.3265021361734721	0.6626806075960383	0.9786039177926265
RMSSD_median	Heart Rate Variability	389	44.39764961603543	19.374088987313318	43.95061270776912	10.178606742025842	107.805545252499	30.352909997216827	55.81142761025777	25.458517613040947	97.62693851047317	0.4363764558454426	0.6691474125811309	0.57413637697266
RMSSD_std	Heart Rate Variability	389	25.84714804821812	6.085107393943557	26.478141538809428	12.997797247582806	42.66988356452783	21.27173675804912	30.092320230895226	8.820583472846106	29.672086316945023	0.2354266467848494	-0.009291106417590697	-0.43370612463751623
RMSSD_min	Heart Rate Variability	389	13.090619994979017	8.617314886537475	11.267623955097894	5.755815473476011	75.42755766758064	8.332608279686834	14.4283900232046	6.095781743517765	69.67174219410464	0.6582816466937926	3.794974816137454	19.418403896458024
RMSSD_max	Heart Rate Variability	389	125.60885320237286	18.15213944298732	128.579747686607	69.5577279097134	169.87167050264523	112.70511631351631	137.41698792881675	24.71187161530044	100.31394259293182	0.14451321686491134	-0.40315180860448174	0.002517928961655258
RMSSD_q1	Heart Rate Variability	389	29.372864543714268	15.47654119760815	26.52056195078768	7.915093694824507	91.22229168266514	18.64185122748604	37.167800859132015	18.525949631645975	83.30719798784064	0.5268992806123874	1.3154174533250782	2.1770165312259353
RMSSD_q3	Heart Rate Variability	389	65.76593141459462	20.824553677205426	68.3656292536863	17.26264023507145	128.20549907003186	52.49695646750372	77.35332335886679	24.856366891363066	110.94285883496042	0.3166465254772335	0.15507695220217363	0.21679982220410476
RMSSD_iqr	Heart Rate Variability	389	36.39306687088037	13.15164713260368	37.33290562281877	4.238976443314499	81.69128704389495	26.038486746436284	45.00400588708783	18.965519140651544	77.45231060058045	0.36137781900230204	0.19720103607459083	-0.02985234424255978
RMSSD_range	Heart Rate Variability	389	112.51823320739382	20.00287594964858	116.7514203544946	31.190748728581653	159.9714754416347	98.83486330805113	126.27911349685562	27.44425018880449	128.78072671305307	0.1777745293314306	-0.880268669351866	1.4885670793781847
RMSSD_cv	Heart Rate Variability	389	55.94554326904977	17.191944389397737	52.80618944548752	14.271354171328603	113.05911491480587	43.88575003320937	66.31976653617141	22.434016502962045	98.78776074347726	0.30729783616041273	0.6810235848990702	0.6886909956134555
RMSSD_skewness	Heart Rate Variability	389	0.8189206932632133	0.626159055625263	0.7851223838423693	-1.1870422985980311	2.533481518404696	0.3896254971433789	1.1589679091184446	0.7693424119750657	3.7205238170027273	0.7646150119007997	0.41751647881758874	0.3813439050938099
RMSSD_kurtosis	Heart Rate Variability	389	0.5200121187292286	1.8177724294268942	-0.183409035293558	-1.8082424593926032	7.613323852083839	-0.6257830651404337	1.0461099052349114	1.6718929703753451	9.421566311476443	3.495634743799908	1.9437413594204633	3.7403519686363698
pNN50_mean	Heart Rate Variability	389	8.292586636258475	8.16584252378672	5.854816146964228	0.5026315977619723	58.694196083809935	3.3139427714479126	9.987087117039392	6.67314434559148	58.191564486047966	0.9847159736724872	2.7088011267136722	9.804085954183993
pNN50_median	Heart Rate Variability	389	6.6001686177715415	8.063208457585446	4.456824512534819	0.0	69.7508896797153	2.117647058823529	7.939043784012489	5.82139672518896	69.7508896797153	1.2216670398199434	3.5710995623736395	17.6235460516585
pNN50_std	Heart Rate Variability	389	6.551424431476602	4.518356028534761	5.211522729194211	0.8754844633833061	25.023690544472704	3.255422323363008	8.286772546874147	5.031350223511138	24.1482060810894	0.6896753638531071	1.2586513123504142	1.2239825049597357
pNN50_min	Heart Rate Variability	389	0.7191333378317578	3.4176981032907325	0.0	0.0	33.13953488372093	0.0	0.0	0.0	33.13953488372093	4.752523521709277	7.746030968345423	65.93232071250553
pNN50_max	Heart Rate Variability	389	32.715701043556436	20.03614247342505	27.483443708609272	3.2	95.62841530054644	16.246498599439775	43.52159468438538	27.275096084945602	92.42841530054643	0.6124320077002077	0.8780813981992799	0.10221091048677255
pNN50_q1	Heart Rate Variability	389	3.645318929783192	6.011220731078637	1.96078431372549	0.0	46.89729149906141	0.6864988558352403	4.427482572098	3.7409837162627593	46.89729149906141	1.6490246386853618	4.516628697226318	24.282014181701093
pNN50_q3	Heart Rate Variability	389	11.303899341987368	10.946737551154053	7.922240802675585	0.6666666666666667	76.38406537282941	4.562737642585551	13.470319634703197	8.907581992117645	75.71739870616274	0.9684036649630567	2.319258395828527	6.788669910689379
pNN50_iqr	Heart Rate Variability	389	7.6585804122041745	6.57805127388705	5.588654816765416	0.6666666666666667	43.7049497013621	3.5295866785608085	8.77529898257278	5.245712304011971	43.03828303469543	0.8589126077993163	2.0271782158026217	4.7362993297272515
pNN50_range	Heart Rate Variability	389	31.996567705724683	19.481585129317693	27.483443708609272	3.2	95.62841530054644	16.14457831325301	42.028985507246375	25.884407193993365	92.42841530054643	0.6088648416446285	0.9214663734918802	0.3180838549018348
pNN50_cv	Heart Rate Variability	389	98.74125039990226	38.17928763802805	92.47280498638716	19.0735880389178	283.337321727435	69.5932402220754	121.12772778908626	51.53448756701087	264.26373368851716	0.38665995704330114	0.9881492224231995	2.058267058647054
pNN50_skewness	Heart Rate Variability	389	1.6428525280870105	1.0861355294417847	1.4336019340203223	-0.9926895495136994	7.384524605479365	1.010409832934304	2.068240081938105	1.057830249003801	8.377214154993064	0.6611278315446337	1.6180434245387252	5.070639719252826
pNN50_kurtosis	Heart Rate Variability	389	4.423533875499052	7.614025540120972	2.067476891953194	-1.4582251647858937	61.83988856950849	0.4877612025173099	5.800052791335848	5.312291588818539	63.29811373429438	1.7212540367992495	4.034751176127781	22.409594000332582
SDSD_mean	Heart Rate Variability	389	41.79508456850298	14.547017746651083	41.51951845140931	14.570585084115931	97.58066086838532	32.91610303606673	48.967127787633785	16.051024751567056	83.01007578426939	0.3480557079100589	0.8590769537884543	1.5635301524417047
SDSD_median	Heart Rate Variability	389	36.207480486739286	18.21489915642969	35.06801587460194	7.10112141371123	100.08074668406476	21.541337734932	45.99056984034864	24.44923210541664	92.97962527035354	0.5030700538000914	0.8138507320125037	0.8043249119076532
SDSD_std	Heart Rate Variability	389	25.731756259216457	6.033682541810602	26.8811231110333	11.735324664084288	39.49880699275257	21.529688743045217	30.1879342674844	8.658245524439184	27.76348232866828	0.23448389923441357	-0.20170810579060577	-0.5152016677316591
SDSD_min	Heart Rate Variability	389	8.73776786694902	6.467152542479982	7.423468315068446	4.208686257549366	71.74740591250529	5.636557989365996	9.496912428788937	3.8603544394229408	67.53871965495593	0.7401378293582578	5.865890969799132	48.129644323532176
SDSD_max	Heart Rate Variability	389	117.0615193384102	16.605020164750528	119.76531852655336	58.51851640962495	153.2343083623737	105.8962151406066	128.76167319838808	22.86545805778148	94.71579195274875	0.14184866434842258	-0.5160331991898809	0.31028339664341686
SDSD_q1	Heart Rate Variability	389	21.085681022325527	13.865231168944765	16.465285649497584	5.547266644038493	86.87448405440803	11.958744487888303	25.59156862034809	13.632824132459788	81.32721741036954	0.65756620117056	1.907775512011667	4.562434709825056
SDSD_q3	Heart Rate Variability	389	57.93653417077147	19.68602432872786	59.4597318031564	13.460315456677453	118.08222669751356	44.41031903761299	69.07378052614823	24.663461488535233	104.62191124083611	0.3397860194864626	0.18994102650994252	0.07380641726169435
SDSD_iqr	Heart Rate Variability	389	36.85085314844595	14.129361692181105	38.51353735360541	6.592568291913481	79.54966752669147	25.96817740212807	46.7022046997335	20.73402729760543	72.95709923477798	0.38342020563985124	0.04982627667543249	-0.4338811317096596
SDSD_range	Heart Rate Variability	389	108.32375147146116	18.505112309148004	112.66543156586069	28.477039513573374	142.87618729385835	96.2951576197588	120.9425681099034	24.64741049014461	114.39914778028498	0.17083153101490708	-0.9453721572818704	1.6118414754814783
SDSD_cv	Heart Rate Variability	389	66.31651924134741	19.03360483261367	64.4054833776995	13.721610527123426	123.39611483875572	53.882847907643175	77.30749336075323	23.424645453110053	109.67450431163229	0.28701151764832805	0.45191636807160834	0.533924182702743
SDSD_skewness	Heart Rate Variability	389	0.8667458551861806	0.6725970126201576	0.8093127032396888	-1.1607182677646255	2.859486951706096	0.4092588760264553	1.2310487269857175	0.8217898509592623	4.020205219470721	0.7760025716831157	0.3153962606415515	0.09841998085220327
SDSD_kurtosis	Heart Rate Variability	389	0.579735162627174	1.9727341267348861	-0.0902306610339684	-1.7988287862484915	9.700595962657877	-0.6869288640273719	1.0042298914177694	1.6911587554451413	11.499424748906367	3.4028195181314986	1.9611520063215557	4.014752860159899
VLF_Power_mean	Heart Rate Variability	389	0.009240636829857422	0.0010804671029075543	0.0094172479481399	0.0061855217149893	0.011683716188095	0.0085003388212824	0.0100099534305373	0.0015096146092549011	0.0054981944731057	0.11692561051814708	-0.4547946672708085	-0.14042303268805867
VLF_Power_median	Heart Rate Variability	389	0.008949417758232155	0.0015841753777548707	0.009193206993845	0.0034790743496177	0.0126691762678996	0.0079081988489036	0.0100777469359427	0.0021695480870391	0.009190101918281901	0.17701435116241626	-0.5351142853995019	0.23095045371729572
VLF_Power_std	Heart Rate Variability	389	0.004997709793418537	0.0005725557220371244	0.0049513944915151	0.0013519907922323	0.0088236277518255	0.0047552801131676	0.0052480779142097	0.0004927978010421004	0.0074716369595932	0.11456361927839841	1.0816101285166957	21.90600278392342
VLF_Power_min	Heart Rate Variability	389	0.0007156197405422951	0.0007521193412060941	0.0005159961119149	1.3242858187673804e-05	0.0073820281823927	0.0002824557764225	0.0008636752080102	0.0005812194315877	0.007368785324205026	1.0510041836410768	4.46176947496573	32.2391822793827
VLF_Power_max	Heart Rate Variability	389	0.020904002834011157	0.0015431690641374725	0.0210261374141558	0.0102798036651415	0.0232827851437139	0.0201399225998499	0.0220441303683128	0.001904207768462899	0.013002981478572399	0.07382170182385887	-2.005471882366793	10.591501873092467
VLF_Power_q1	Heart Rate Variability	389	0.005177923388972018	0.0013159551087845792	0.0052038810738068	0.0010900059225566	0.0084922804341188	0.0043385323853638	0.0060929425649107	0.0017544101795469004	0.007402274511562199	0.254147272937122	-0.20866652654748555	-0.08048462066455286
VLF_Power_q3	Heart Rate Variability	389	0.013018837202362594	0.0012898659138672781	0.0131979274460726	0.0091234521784844	0.015663313085767	0.0122660771004254	0.0139233366357256	0.0016572595353001995	0.0065398609072825995	0.09907689095560698	-0.6711900687019309	0.16992096657810452
VLF_Power_iqr	Heart Rate Variability	389	0.007840913813390544	0.001108797888371417	0.0077688672725556	0.0019257044927272	0.0112103232921732	0.0072017491233449	0.008392714667527	0.0011909655441821	0.009284618799446	0.14141181943332112	-0.3022209364731067	4.334440240161424
VLF_Power_range	Heart Rate Variability	389	0.020188383093468844	0.002070177300118606	0.0204181452001675	0.0028977754827488	0.0231239302644199	0.0194063750541744	0.0214738269263722	0.002067451872197798	0.0202261547816711	0.10254299665971418	-3.4521662468769128	24.168629369076463
VLF_Power_cv	Heart Rate Variability	389	54.886344782002325	9.531376476989683	53.83449734449255	15.267440061107848	104.64443584115814	48.90655796089666	59.41769798166197	10.51114002076531	89.3769957800503	0.17365660830296534	1.2885930565800778	6.988736991533926
VLF_Power_skewness	Heart Rate Variability	389	0.220016361834116	0.24751545749006323	0.1834191390660045	-0.3742515588830059	0.9143003454248576	0.0478998820145339	0.3734824325910468	0.3255825505765129	1.2885519043078635	1.1249865938456	0.34714570592980803	-0.28253857383237024
VLF_Power_kurtosis	Heart Rate Variability	389	-0.8028499464676295	0.2717137700024909	-0.8502520752110208	-1.715507859964699	0.1305161194597528	-0.9685282476365198	-0.6882153651815957	0.28031288245492414	1.8460239794244517	-0.3384365549228398	0.8193869407343575	1.7802286949062562
LF_Power_mean	Heart Rate Variability	389	0.017706058685913854	0.0044771501247563164	0.0170488785815603	0.0063614181556693	0.0361534206785488	0.0146930467300152	0.0202955262643494	0.005602479534334201	0.029792002522879498	0.2528597811729912	0.7593768072135866	1.066851380576182
LF_Power_median	Heart Rate Variability	389	0.013874490304723808	0.004807863453473232	0.0129335317108977	0.0041546030802065	0.0389422575037909	0.0103193937595385	0.0162884950968853	0.005969101337346799	0.0347876544235844	0.346525410871224	1.3155258379107369	3.446883307779056
LF_Power_std	Heart Rate Variability	389	0.014113672010684829	0.003137929707056825	0.0137266917594917	0.0070478981371613	0.0281913475653487	0.0120451544018695	0.0160817149523203	0.004036560550450799	0.0211434494281874	0.22233262220357955	0.8136262524235949	2.0101369311347748
LF_Power_min	Heart Rate Variability	389	0.001017000422997602	0.0018599025946875699	0.0006352513162982	1.0793626565114896e-05	0.0227926183349969	0.0002666801449761	0.0012336584463868	0.0009669783014107001	0.022781824708431785	1.8288120168185569	8.711883527341415	96.49639175731396
LF_Power_max	Heart Rate Variability	389	0.07204866381864002	0.014344460814291226	0.0740927235466067	0.0351507089056184	0.0982904793952654	0.0610385753708066	0.0832978776767546	0.022259302305948005	0.063139770489647	0.1990940574609256	-0.45045918389494666	-0.6451003341284962
LF_Power_q1	Heart Rate Variability	389	0.007454177825389785	0.0034742622132457354	0.0069827527203896	0.0018532486049847	0.0320626468372091	0.0050355515849789	0.0091897315541676	0.004154179969188701	0.0302093982322244	0.4660825505680854	2.2825660409117687	11.988452934138158
LF_Power_q3	Heart Rate Variability	389	0.024122197595461258	0.006266018678247527	0.0231946782014291	0.0086107914250191	0.0430330313451306	0.0199321365845587	0.0276966884399832	0.0077645518554245	0.034422239920111494	0.25976151855362123	0.5228685020368204	0.1416712561202318
LF_Power_iqr	Heart Rate Variability	389	0.01666801977007144	0.004175800517416716	0.0163193968599958	0.0067482787346857	0.0313367072846526	0.0137884044987774	0.0190814712400657	0.005293066741288299	0.024588428549966897	0.25052769165264904	0.6271650739045431	0.6997043414501962
LF_Power_range	Heart Rate Variability	389	0.07103166339564239	0.014863550540675778	0.073514931609292	0.0211439310366195	0.0981699622113946	0.0595750441746324	0.0827281436560163	0.0231530994813839	0.07702603117477509	0.20925246333999858	-0.5678806913771816	-0.17094184288302738
LF_Power_cv	Heart Rate Variability	389	81.8882334211832	16.129440995180726	80.52008916793223	26.882117202178748	129.12835829477729	70.71298801465123	89.92300428041227	19.21001626576104	102.24624109259854	0.19696897003774283	0.44603711239800314	0.6733004628526684
LF_Power_skewness	Heart Rate Variability	389	1.4113459463067277	0.5526685566270422	1.3645254057594012	-0.6833871520103489	3.1878773437576253	1.0048210959893982	1.76206834860309	0.7572472526136917	3.8712644957679743	0.391589714820303	0.22715041959743568	0.7837011841456891
LF_Power_kurtosis	Heart Rate Variability	389	2.498321525135234	2.504072830476128	1.6870585790347343	-1.2607856262197965	13.183938794856264	0.6751308171621297	3.7719202590756415	3.096789441913512	14.44472442107606	1.0023020677214807	1.311572671951282	2.128631343807071
HF_Power_mean	Heart Rate Variability	389	0.0164218963296026	0.008713509194882672	0.0154794060222247	0.0033475899237829	0.062505225816747	0.0105417760825153	0.0199247948982117	0.0093830188156964	0.0591576358929641	0.5306031057555418	1.5631461182172015	4.539318015856159
HF_Power_median	Heart Rate Variability	389	0.009730017941825174	0.0075853686587688315	0.0079156806282265	0.001464017212319	0.0502492979495624	0.0046482710101115	0.0120476727418906	0.0073994017317791	0.0487852807372434	0.7795842416859875	2.158685839100247	6.545154968844852
HF_Power_std	Heart Rate Variability	389	0.01845901702520267	0.006934451980099681	0.0182347827115175	0.0047410886429388	0.0387030214225866	0.0132190980015881	0.0228223376340428	0.0096032396324547	0.033961932779647805	0.37566745675741336	0.37319266394878453	-0.14522831238594325
HF_Power_min	Heart Rate Variability	389	0.0005755592708859261	0.002606137680878559	0.0002021149470742	1.6317225806216948e-06	0.0344864502541553	7.781460294133e-05	0.0004363358324012	0.00035852122945987	0.03448481853157468	4.52800921244319	11.801663984470384	148.65052260189472
HF_Power_max	Heart Rate Variability	389	0.09960134455095411	0.03030873721715505	0.0998327494743894	0.0281524185352401	0.2071745278789559	0.078846471394986	0.1188290195464617	0.0399825481514757	0.17902210934371582	0.30430048262701603	0.07674284362573418	0.22023001403127607
HF_Power_q1	Heart Rate Variability	389	0.0042998594454927925	0.004608846842395454	0.0031468211540265	0.0005625852578672	0.0437946943235391	0.0019067220334953	0.0048815739417858	0.0029748519082905	0.0432321090656719	1.0718598830542123	4.573065976730115	30.434503406760733
HF_Power_q3	Heart Rate Variability	389	0.02172721771237629	0.013439116576446817	0.0199791343889238	0.003429442029579	0.0750409202481962	0.0125764185347529	0.0265145644487268	0.013938145913973899	0.0716114782186172	0.6185383123763522	1.39784877547381	2.5214564207772874
HF_Power_iqr	Heart Rate Variability	389	0.01742735826688347	0.010658221407459466	0.0156868821154314	0.0027875428183541	0.0667458084845027	0.0104317291690192	0.0217082208183501	0.0112764916493309	0.06395826566614861	0.6115798645003396	1.3245862064082852	2.4506107031412236
HF_Power_range	Heart Rate Variability	389	0.09902578528006815	0.030391231349018884	0.098502257973125	0.0251909542472158	0.2070046757652001	0.0786547996192898	0.1186461160898062	0.0399913164705164	0.1818137215179843	0.3069021998973838	0.09148478041691023	0.22965091182129083
HF_Power_cv	Heart Rate Variability	389	123.30206458997176	33.28957290377106	119.65646947078228	55.40694487818546	237.69310719514647	99.61968126071028	143.1163040713247	43.49662281061441	182.286162316961	0.2699839050909008	0.677933926651598	0.5414266043421172
HF_Power_skewness	Heart Rate Variability	389	2.317566405474813	1.0758316751027375	2.190403218497007	0.2389072534090389	6.874124613645756	1.5737641794716923	2.8429214705693	1.2691572910976077	6.635217360236717	0.4642074861636276	0.9712633154107111	1.472556591833432
HF_Power_kurtosis	Heart Rate Variability	389	7.74135355616238	8.635713651862574	5.383455497750626	-1.2286654282373268	65.66896260319446	1.912766067987808	9.652493129377028	7.73972706138922	66.89762803143178	1.1155301962649997	2.4076874074371104	8.348847652655298
LF_HF_Ratio_mean	Heart Rate Variability	389	2.7624926215205177	1.5198621671759107	2.3183684316341586	0.5053328869374731	7.7310555734191695	1.7288068699363277	3.338128139593786	1.6093212696574584	7.225722686481697	0.5501778196024124	1.149983294336316	0.7384022789602871
LF_HF_Ratio_median	Heart Rate Variability	389	1.929624126038155	1.264851758796864	1.4547874878105986	0.2922060299472746	7.02076872037849	1.102557685261771	2.344706322711166	1.2421486374493953	6.728562690431215	0.6554912647126871	1.582414294214322	2.179745906724251
LF_HF_Ratio_std	Heart Rate Variability	389	2.691414118182424	1.4258410883825354	2.379565382312045	0.2119695596289001	7.158068756448202	1.6562979202183687	3.52124200821271	1.8649440879943413	6.9460991968193015	0.5297739499655445	0.7390451328173899	-0.0738873448150641
LF_HF_Ratio_min	Heart Rate Variability	389	0.2780782988899635	0.1725659098660602	0.2516854859709421	0.0458325606646736	1.2586681936503197	0.1594550144793002	0.3474364752036752	0.18798146072437502	1.212835632985646	0.6205659001616128	1.9357069421709874	6.771666164240413
LF_HF_Ratio_max	Heart Rate Variability	389	18.10941534690184	12.528239999620547	15.03285877069838	0.9789302654160136	92.82985783750536	9.515685777298437	23.01553319533109	13.499847418032655	91.85092757208935	0.6918080876511499	1.9742773858399716	6.854981230798462
LF_HF_Ratio_q1	Heart Rate Variability	389	1.0396368202947572	0.6204587204284658	0.854845799450417	0.158043270094834	3.6715146923564985	0.665524664138276	1.1911845664419238	0.5256599023036478	3.5134714222616648	0.5968033339301639	1.8547843248526752	3.5240153419730076
LF_HF_Ratio_q3	Heart Rate Variability	389	3.5816460086506603	2.215646826516037	2.8636167072386263	0.524799430318958	10.494455949376633	2.079244792054619	4.402784635910116	2.3235398438554973	9.969656519057676	0.6186113371239481	1.1982164618574922	0.7480781045503995
LF_HF_Ratio_iqr	Heart Rate Variability	389	2.542009188355903	1.7301702707492412	2.0063116633374856	0.125881588941866	7.921512511746253	1.3880376366085383	3.226997829540597	1.8389601929320587	7.795630922804388	0.6806310058494575	1.261067058027821	1.0920979207690875
LF_HF_Ratio_range	Heart Rate Variability	389	17.83133704801188	12.533742233232356	14.81569862364739	0.6373800458511026	92.74813387243772	9.363873122218502	22.61535936495472	13.251486242736219	92.11075382658662	0.7029053513757577	1.9842148559076116	6.927231257687838
LF_HF_Ratio_cv	Heart Rate Variability	389	100.8296077107891	34.984899850342735	94.59403693652334	41.94651983042775	327.0090501173742	78.88605047794739	112.51694958345134	33.63089910550394	285.06253028694647	0.3469705044443928	2.5527401753410115	11.27089276478854
LF_HF_Ratio_skewness	Heart Rate Variability	389	2.6655988311401875	1.8813685173216221	2.2526188052570784	-0.18292949188384	15.205367588854363	1.6886497742913935	2.993863284185075	1.3052135098936817	15.388297080738203	0.7057958216904239	3.35141300074219	16.067989907451135
LF_HF_Ratio_kurtosis	Heart Rate Variability	389	13.119735237922082	26.42524157605196	6.573831925015448	-1.9173307999156384	242.22494050074187	3.43800819913202	12.644966873746432	9.206958674614413	244.1422713006575	2.014159668380413	5.910666301285783	42.03983662921605
SD1_mean	Heart Rate Variability	389	39.55967590451813	13.667209818965922	39.05973099191007	12.840639116066106	95.38925983749908	30.34327434877225	46.44543472640814	16.102160377635887	82.54862072143298	0.34548336169268223	0.9307814556704839	2.3942363073117914
SD1_median	Heart Rate Variability	389	32.17065041904795	14.396296792182987	31.72151061932553	7.205653770795893	78.44101032947906	21.92918458334123	39.63289393473155	17.70370935139032	71.23535655868316	0.447497846784567	0.7555551698019846	0.81671547894529
SD1_std	Heart Rate Variability	389	28.28616612331454	12.969003030015447	26.10750650154309	9.569007412104888	85.42744904062273	19.41169579761591	33.61217623754361	14.200480439927698	75.85844162851785	0.4584927831321014	1.3201273224141057	2.4776996127530238
SD1_min	Heart Rate Variability	389	9.276878933214347	6.102047736825545	7.975522635129456	4.073000504171361	53.419902616718296	5.899854650067568	10.220886214443446	4.321031564375878	49.346902112546935	0.6577694697489435	3.792421487290946	19.410865345820035
SD1_max	Heart Rate Variability	389	183.02606880302187	90.16363452883671	170.26265168959338	49.2239805366377	638.6346575900305	122.89540224000234	226.3143675431172	103.41896530311487	589.4106770533929	0.492627280466115	1.5536218940319837	4.415813043243542
SD1_q1	Heart Rate Variability	389	20.995504091193926	11.209978722406019	18.785133533017543	5.59860645353737	64.59911139281702	13.189311708714063	26.436568451588904	13.247256742874841	59.00050493927965	0.5339228186051405	1.362028221425109	2.314373530232128
SD1_q3	Heart Rate Variability	389	49.28469922546735	16.88824618957404	49.84721484281952	12.21505282218353	112.35876481163764	38.66165435860783	58.28877966783161	19.627125309223786	100.14371198945412	0.3426671249897213	0.4125509991585145	0.8693038773753079
SD1_iqr	Heart Rate Variability	389	28.28919513427344	11.731041280219483	28.59587983469329	4.773015065513199	64.05478674902622	19.4681142701354	34.33043029893054	14.862316028795139	59.28177168351302	0.41468275164912266	0.537596832088358	0.259590277549425
SD1_range	Heart Rate Variability	389	173.74918986980757	90.9901884749777	161.23985222208898	22.086755005597915	633.8234823816312	113.55076860331108	215.29790423558225	101.74713563227117	611.7367273760333	0.5236869797387704	1.5055776787724926	4.316788776428074
SD1_cv	Heart Rate Variability	389	74.05106181867488	28.495414662563658	70.57528417598479	14.26750469185455	194.28441739465853	53.73332597348175	88.14159518494294	34.408269211461196	180.01691270280398	0.384807644383803	1.2352886048233425	2.635692030165303
SD1_skewness	Heart Rate Variability	389	2.098519548688613	1.3886469069943712	1.929208342916266	-1.1872942053508075	9.481723857190016	1.3198288775608913	2.579232246623296	1.259403369062405	10.669018062540824	0.6617269340484111	1.6202587249600495	5.427921059300012
SD1_kurtosis	Heart Rate Variability	389	8.366858411869483	12.272943680986021	5.154671099267079	-1.5442711954062092	95.27629328899144	1.903205618854772	9.235759266692416	7.332553647837644	96.82056448439765	1.4668520819684536	3.7486900818167013	18.431360587283535
SD2_mean	Heart Rate Variability	389	76.49385551455302	14.341503402436746	76.35589185686905	36.19605369687733	131.4527946668167	67.60878152502215	85.26074427391414	17.65196274889199	95.25674096993936	0.18748569157568823	0.4443456925309056	1.6147932939194423
SD2_median	Heart Rate Variability	389	71.568549201597	17.44338179679488	73.02852680276635	28.974503196952973	125.27164460233024	60.01098605083735	83.72632607159686	23.715340020759506	96.29714140537726	0.24372971076526512	-0.12277620120830617	-0.1418782516729138
SD2_std	Heart Rate Variability	389	33.47288019713189	11.63859596816782	30.01273602866972	7.851487479096636	85.03549893315015	26.896475952552954	35.2573601215742	8.360884169021247	77.18401145405352	0.34770225626311857	1.9470361793271693	4.813692781687715
SD2_min	Heart Rate Variability	389	26.408134772984315	12.342676952356882	23.438183337725743	11.03358817350853	102.28754593520098	18.16992076839212	31.50430526279006	13.334384494397938	91.25395776169245	0.4673816253385497	2.339974262093227	9.096073625630599
SD2_max	Heart Rate Variability	389	225.3726435011254	101.79084268413123	201.7557371254273	117.21721762351945	879.2701049476852	146.44955618950974	272.00973851201337	125.56018232250364	762.0528873241658	0.45165571607462174	2.167117407937139	8.09315280473809
SD2_q1	Heart Rate Variability	389	53.5026028453078	16.458893942898886	53.36446406421161	19.97806814999212	114.12502098216194	41.75146505340217	64.0491031443052	22.297638090903035	94.14695283216983	0.3076279109352217	0.37046517239850685	0.2994877407463439
SD2_q3	Heart Rate Variability	389	93.58962677998157	15.320596381984473	94.31345141353688	42.38014764890164	133.25055821107492	85.32215963448078	104.55691819258443	19.23475855810365	90.87041056217328	0.16369972729992213	-0.6878344468335986	0.9972051707571508
SD2_iqr	Heart Rate Variability	389	40.087023934673766	8.348339393861444	40.24285806501845	10.50517317591681	81.1765282656867	35.68111226430872	44.67250888228516	8.991396617976434	70.67135508976989	0.20825540472812312	0.03446778949446788	1.895897359861392
SD2_range	Heart Rate Variability	389	198.9645087281411	104.11989500680971	178.9075737277706	17.20039564452722	846.0501366184167	124.07993240837644	247.33118120946344	123.251248801087	828.8497409738894	0.523308883943095	1.9759898200315662	7.067192302093739
SD2_cv	Heart Rate Variability	389	45.41721054175895	17.818329614870972	42.037157578830936	7.027681715833061	125.2503224475291	34.02875717037918	50.555579799096165	16.526822628716985	118.22264073169605	0.3923254951663725	1.566760057233004	3.4963808580090916
SD2_skewness	Heart Rate Variability	389	1.241716462594645	1.2963426842548251	0.8636505739926907	-0.7756749007093414	8.438640183920185	0.3733241131668121	2.0037999243097846	1.6304758111429725	9.214315084629527	1.0439925081979142	1.7715031099106775	6.0491345959428084
SD2_kurtosis	Heart Rate Variability	389	4.716794789620213	9.81763630363951	1.6096647636848314	-1.5626566118547125	82.5768416764068	-0.2894350370397229	6.7656169077856845	7.055051944825407	84.1394982882615	2.0814211220815073	4.749017928090578	30.73953475818012
SD1_SD2_Ratio_mean	Heart Rate Variability	389	0.49323897811960404	0.12975037427400873	0.4891672829423157	0.2674073807229351	1.039113588617935	0.4145356261565234	0.5477753163311818	0.13323969017465842	0.7717062078949999	0.2630578280099874	0.9856010441654528	1.8305871918648196
SD1_SD2_Ratio_median	Heart Rate Variability	389	0.4623871586733806	0.13750878224446758	0.4497112445015787	0.2285860826379938	1.0367444450028758	0.3734231251632605	0.5224978201865397	0.1490746950232792	0.808158362364882	0.2973888432347243	0.8648475715711602	1.2379345105271407
SD1_SD2_Ratio_std	Heart Rate Variability	389	0.2037338801617405	0.05574222123197648	0.197465068065048	0.0634586618546286	0.3882997687701682	0.1622656779986968	0.2402093136759318	0.077943635677235	0.3248411069155396	0.27360310021938317	0.4863985988747424	0.2650861931226913
SD1_SD2_Ratio_min	Heart Rate Variability	389	0.14618761287033138	0.06897565421847503	0.1332851838375782	0.0471806738590507	0.5222522656918539	0.1015474575396903	0.1726618465145662	0.0711143889748759	0.47507159183280323	0.47182967738625387	2.2023948870080674	8.077102877883412
SD1_SD2_Ratio_max	Heart Rate Variability	389	1.125075927965253	0.2801778381678019	1.0800720800382266	0.526199760999164	2.4873101910699824	0.9737325779753508	1.2335700848353963	0.2598375068600455	1.9611104300708184	0.24903015983509244	1.3831867317506263	4.110397309856719
SD1_SD2_Ratio_q1	Heart Rate Variability	389	0.3405781549503407	0.10968782414248686	0.3342617696590636	0.1730474756025211	0.829850153968933	0.2655841083647495	0.387874233283289	0.12229012491853952	0.6568026783664119	0.3220635925944232	1.104233730304163	1.687026976475746
SD1_SD2_Ratio_q3	Heart Rate Variability	389	0.6156843010122305	0.17002127947638676	0.5978909013622318	0.3131902640963103	1.2642292185578283	0.5082418006541315	0.7026394690264981	0.1943976683723666	0.9510389544615181	0.2761500970495093	0.7435829059638788	1.0691429780817074
SD1_SD2_Ratio_iqr	Heart Rate Variability	389	0.2751061460618897	0.10221251839705346	0.2563651776489743	0.0526418327502758	0.5722831858435627	0.1974628903702794	0.3343536757513417	0.13689078538106228	0.519641353093287	0.37153847654882655	0.7414631269608429	0.1591441229104178
SD1_SD2_Ratio_range	Heart Rate Variability	389	0.9788883150949216	0.2877402653758	0.9500690020904724	0.1328114297936017	2.3879059311183752	0.8199689883826617	1.1057380775079562	0.2857690891252944	2.2550945013247734	0.293945959859474	1.016592100354281	3.844921631324933
SD1_SD2_Ratio_cv	Heart Rate Variability	389	42.20204972782934	9.468717600719124	41.72630316310647	10.593278064675475	70.87413420052806	36.53125395964716	48.06321049739638	11.531956537749224	60.28085613585259	0.22436629646628653	0.25596873071629633	0.6825517141027202
SD1_SD2_Ratio_skewness	Heart Rate Variability	389	0.7536080175044378	0.5768850725180947	0.681702284018938	-1.2548009466135894	3.867356188270693	0.4232377686284829	0.9525115802508464	0.5292738116223634	5.122157134884282	0.7654975253958171	1.6102008796710998	5.642378327120349
SD1_SD2_Ratio_kurtosis	Heart Rate Variability	389	0.7487673058725431	2.8746362673733983	0.0620253123708485	-1.7033197596228404	28.08883380134554	-0.5024610686970319	0.8764631777477154	1.3789242464447473	29.79215356096838	3.8391583671292473	5.724397843569687	44.92081812452864
ApEn_mean	Heart Rate Variability	389	0.9058661061618449	0.08180655617878008	0.9138105406346568	0.4742845618364074	1.0927607469804173	0.8656122558962938	0.9557339400190824	0.09012168412278865	0.6184761851440099	0.0903075582829724	-1.1140010264468758	3.6820911769325715
ApEn_median	Heart Rate Variability	389	0.9542724292566869	0.09268012005241837	0.963064391998691	0.4633414218512606	1.155645314080563	0.9157566616436812	1.0128939607982836	0.09713729915460245	0.6923038922293023	0.097121238349734	-1.2309980852037419	3.894157875407763
ApEn_std	Heart Rate Variability	389	0.20670379072796352	0.05852587021108884	0.1927786495662148	0.076841614639236	0.4223609272523237	0.1694267231809672	0.2308766069302192	0.061449883749252004	0.3455193126130877	0.28313883361777786	1.2201607911734593	2.120061826861037
ApEn_min	Heart Rate Variability	389	0.30459679132015316	0.15892952870147925	0.2902562016843034	0.0456143248946275	0.8573990315633337	0.1833984057810422	0.4138672708989359	0.2304688651178937	0.8117847066687063	0.5217701999179396	0.6631706391025889	0.28463297993479353
ApEn_max	Heart Rate Variability	389	1.2437928160008624	0.08038115444337447	1.255277723864757	0.5687423767310702	1.3840443224117245	1.2173160245265868	1.2931418200551326	0.07582579552854574	0.8153019456806543	0.0646258391343842	-3.4698567931975686	24.79950887553774
ApEn_q1	Heart Rate Variability	389	0.7831608072324705	0.12896832120860685	0.7968615720401906	0.3380779776957001	1.0446572562669818	0.7068042842344431	0.8688540361716468	0.16204975193720372	0.7065792785712817	0.16467667944767872	-0.7941141941742028	1.060341575954177
ApEn_q3	Heart Rate Variability	389	1.058084803161531	0.08116707545781715	1.0723745027373437	0.520089754198245	1.2214447539568516	1.0328599966430083	1.108257954298145	0.07539795765513668	0.7013549997586066	0.07671131389024012	-2.156676498783223	9.668680487410784
ApEn_iqr	Heart Rate Variability	389	0.27492399592906025	0.11578356957324666	0.2448732867148724	0.101185652131075	0.7738321563894205	0.2014025746384227	0.3068870631356633	0.10548448849724057	0.6726465042583455	0.42114755818958327	1.840306065724107	4.258128939500963
ApEn_range	Heart Rate Variability	389	0.9391960246807092	0.19258169170723666	0.9645490282393944	0.1670293498190321	1.2905533093593038	0.800267248255502	1.0700591192442823	0.2697918709887803	1.1235239595402717	0.20504951750909198	-0.7294314386492277	0.9055197054002879
ApEn_cv	Heart Rate Variability	389	23.174334859389237	7.5650393804931255	21.302590263398084	7.801066633895827	52.312493757976775	18.1501464953703	27.279713694273585	9.129567198903285	44.511427124080946	0.3264404103243593	1.285027407723233	2.016200227617041
ApEn_skewness	Heart Rate Variability	389	-0.8059879385043724	0.40708992341241895	-0.7519111932362074	-2.244105568964605	0.296987669836639	-1.1094713152727718	-0.5502088805817735	0.5592624346909982	2.541093238801244	-0.5050819050317717	-0.11951360998127623	0.37670892658718635
ApEn_kurtosis	Heart Rate Variability	389	0.3376212753248705	1.0756478792407935	0.2068389118426337	-1.6247934417000585	5.747635906028158	-0.4466627330762884	0.9093582460227284	1.3560209790990168	7.372429347728216	3.185960002685758	1.3773996034271447	3.9020977673062625
SampEn_mean	Heart Rate Variability	389	1.1588904894992005	0.19190031410416286	1.1907892719738424	0.388428731085405	1.6424803914770698	1.036710257024407	1.2857086651858778	0.2489984081614709	1.254051660391665	0.16558968758738377	-0.5545134090681294	0.8066195780801362
SampEn_median	Heart Rate Variability	389	1.1204784373008598	0.20730895921010947	1.1389176212206658	0.3745064110433758	1.6398285461391096	0.9901442922958112	1.2608080641801993	0.27066377188438806	1.2653221350957338	0.1850182496233481	-0.3407593885716649	0.3620765871648959
SampEn_std	Heart Rate Variability	389	0.48710146173651003	0.08573063364600003	0.4927127484838017	0.0871028145912033	0.6897828836183943	0.4458497925830226	0.5419096876380972	0.09605989505507462	0.6026800690271911	0.176001593878145	-0.7256128352223766	2.000781464749225
SampEn_min	Heart Rate Variability	389	0.22698399029467875	0.15192483682624458	0.1929647444501336	0.0111854033245856	0.8044744158734575	0.1169163038998449	0.3098728141104684	0.1929565102106235	0.7932890125488719	0.6693196142556588	1.1418913802636355	1.3827241853901677
SampEn_max	Heart Rate Variability	389	2.4255186463597522	0.3943239266625898	2.45893116338474	0.496278882261523	3.34109345759245	2.230340186120717	2.6790626642289577	0.4487224781082406	2.844814575330927	0.1625730345360964	-0.8749614164076562	2.6059225995923745
SampEn_q1	Heart Rate Variability	389	0.8089801945501195	0.21272279457781268	0.81463160853151	0.2694246880971323	1.464708972143528	0.6633677287460067	0.9472683820193388	0.28390065327333214	1.1952842840463958	0.2629517953725796	0.015039125335679185	-0.08100512459949272
SampEn_q3	Heart Rate Variability	389	1.473067494021585	0.26877829833410866	1.512056623846639	0.4398889935607784	2.103734234248881	1.3170163553896048	1.644450696022431	0.32743434063282617	1.6638452406881026	0.1824616315443386	-0.578355208297029	0.6399965072643723
SampEn_iqr	Heart Rate Variability	389	0.6640872994714649	0.2386716384780063	0.6377934042788215	0.111634108055598	1.2168652832179212	0.4817391992511464	0.8545428366862765	0.3728036374351301	1.1052311751623232	0.3593979867827027	0.25235329062415224	-0.634378411718914
SampEn_range	Heart Rate Variability	389	2.198534656065074	0.39581702877312436	2.236146471857232	0.1878556622681775	3.1250444778143307	1.9809984211562013	2.443260790092469	0.46226236893626793	2.937188815546153	0.18003674751325308	-1.01356198531452	3.1178785397898494
SampEn_cv	Heart Rate Variability	389	42.70453379258058	8.304697705371654	42.218243820109286	17.50233338385328	71.55726302715715	37.918759110650605	47.85689121677719	9.938132106126588	54.054929643303865	0.1944687593525374	0.18570737396812137	0.41221898488802955
SampEn_skewness	Heart Rate Variability	389	0.3958300664065508	0.5719843086561115	0.4049190039501122	-1.6347977781421386	1.857670250542881	0.0829253666051736	0.7308906272351295	0.647965260629956	3.4924680286850194	1.4450249164969584	-0.2806729366312787	0.7878770874255396
SampEn_kurtosis	Heart Rate Variability	389	-0.0020781767970739855	1.265388513487669	-0.3580609611339675	-1.8663002771352453	6.978825735935358	-0.8641266459667873	0.4312534276585609	1.2953800736253482	8.845126013070603	-608.8935817536316	2.104581953586884	6.735993575917396
DFA_alpha1_mean	Heart Rate Variability	389	1.0225853098452047	0.16388088123446612	1.0188922695370497	0.544251565883524	1.386973774571398	0.9348175910807012	1.124239271665146	0.18942168058444475	0.842722208687874	0.1602613294525753	-0.26158899718017803	0.29729288890306327
DFA_alpha1_median	Heart Rate Variability	389	1.0264714945534803	0.18898214629187912	1.0079140266580826	0.5027879927713707	1.4419922585426137	0.9159135100713354	1.137391658023942	0.22147814795260667	0.939204265771243	0.18410851864336203	-0.02716752834472382	0.05104746875104604
DFA_alpha1_std	Heart Rate Variability	389	0.27305264756870146	0.054729664101350065	0.2716031210587529	0.0392544171716311	0.4307380229979964	0.2411563182908035	0.3040624898208671	0.06290617153006359	0.3914836058263653	0.20043630628990622	-0.13768781992962273	1.667248455122607
DFA_alpha1_min	Heart Rate Variability	389	0.3596455638893698	0.20019017671052702	0.3542827746029769	-0.6107532842270202	0.9673006135708924	0.2508728866658805	0.4568863592090656	0.20601347254318514	1.5780538977979126	0.5566318531655998	-1.002984782343895	5.425923724908884
DFA_alpha1_max	Heart Rate Variability	389	1.6126333438383538	0.15081091953770348	1.6494301886393283	0.9593297853600412	1.845721266460835	1.554841383794994	1.7150316842485136	0.16019030045351967	0.8863914811007937	0.09351841825293448	-1.7258305094727409	4.165820397631454
DFA_alpha1_q1	Heart Rate Variability	389	0.8267871529789103	0.1777302922177759	0.8175636109913492	0.3571930915785101	1.2708850956517177	0.7193630656489302	0.9322673597504728	0.21290429410154266	0.9136920040732076	0.21496499017602594	-0.029243213861061823	0.29359487661575123
DFA_alpha1_q3	Heart Rate Variability	389	1.2230352541404705	0.19027743139221268	1.220826017467601	0.6561775832433152	1.5917524652552526	1.108292403122396	1.3499605370748182	0.24166813395242226	0.9355748820119374	0.1555780430270071	-0.34296010467803867	-0.201429006609815
DFA_alpha1_iqr	Heart Rate Variability	389	0.3962481011615601	0.11760125829123423	0.3815486245882631	0.0310186800243568	0.8164151779278684	0.3128813126639462	0.4665973340883447	0.1537160214243985	0.7853964979035116	0.2967869320925409	0.6547169629754482	1.2626549451476503
DFA_alpha1_range	Heart Rate Variability	389	1.2529877799489844	0.2679641833523022	1.282084706603262	0.0871905642065838	2.3559482440246287	1.1293556864849887	1.4006707531847924	0.27131506669980365	2.268757679818045	0.21386017297248694	-0.34810316370998273	3.812645484036616
DFA_alpha1_cv	Heart Rate Variability	389	27.37650522997428	7.049136634075244	26.530654582085067	4.291288659557269	51.14287631083509	22.476607027670333	30.946093307128503	8.46948627945817	46.851587651277825	0.257488549939428	0.506544580143191	0.7404928225946406
DFA_alpha1_skewness	Heart Rate Variability	389	-0.0693743813161531	0.4756347644226734	-0.0310896776089737	-1.6320760799588074	1.0337638849837325	-0.3202874817359404	0.2396979507009645	0.5599854324369049	2.66583996494254	-6.856057746376281	-0.4410960999177577	0.3015290036883509
DFA_alpha1_kurtosis	Heart Rate Variability	389	-0.2789459551370809	1.0826123315581755	-0.4148152731924792	-1.7479891926515427	11.94751272735814	-0.7713051962319963	-0.0405232939216761	0.7307819023103203	13.695501920009683	-3.8810827388629927	7.659439723311809	82.83906632582097
DFA_alpha2_mean	Heart Rate Variability	389	0.9195720039220219	0.0965514960208118	0.9184020961066536	0.6631125450973726	1.1375805326781008	0.8593122238215178	0.9801414417997456	0.12082921797822777	0.47446798758072817	0.10499612385872417	-0.06316609900822553	-0.3182963257900191
DFA_alpha2_median	Heart Rate Variability	389	0.9164922403985797	0.10580370410635455	0.9135030152845872	0.6408318143564878	1.1445606650253002	0.8428828391270883	0.9894987578089336	0.14661591868184531	0.5037288506688123	0.11544418975150389	-0.08235170283777793	-0.46049452709477245
DFA_alpha2_std	Heart Rate Variability	389	0.20666700897772566	0.03223921267615048	0.2030907435622551	0.0745102242805266	0.3843568411474248	0.1867042421480612	0.2236675474611633	0.0369633053131021	0.3098466168668982	0.15599593198557002	0.7820521266756966	5.330258959877781
DFA_alpha2_min	Heart Rate Variability	389	0.385113801273194	0.15905274703131186	0.4150442330206947	-0.3510972746903486	0.7043131448499804	0.3159772850267626	0.4823261029075378	0.1663488178807752	1.055410419540329	0.41300193996029294	-1.6317057623548665	5.046640031677782
DFA_alpha2_max	Heart Rate Variability	389	1.4423741493135347	0.14355482263370312	1.4579312675710134	0.7654094021251462	1.722616645927355	1.3624135659464742	1.5488679518537083	0.18645438590723407	0.9572072438022089	0.0995267578124752	-1.0909070747132135	2.413378422352203
DFA_alpha2_q1	Heart Rate Variability	389	0.778181178916158	0.0996071076389962	0.7736978183821683	0.4784309257504163	1.0050452616300347	0.718090728265206	0.8488705839769961	0.13077985571179007	0.5266143358796185	0.1279998930040018	-0.17337083786421834	-0.06441866377496686
DFA_alpha2_q3	Heart Rate Variability	389	1.0583970495241175	0.10963303079798696	1.0578001665053685	0.744118797389878	1.289782692025635	0.9793920489770324	1.1475849757514722	0.16819292677443987	0.545663894635757	0.10358402911958305	-0.16270473428848725	-0.36788628598669204
DFA_alpha2_iqr	Heart Rate Variability	389	0.28021587060795944	0.06420129987071475	0.2705820900889589	0.1142545368618983	0.679090019353693	0.2448483701307329	0.3082809863472948	0.06343261621656188	0.5648354824917946	0.22911371768994707	1.4598567932327184	7.258439565500071
DFA_alpha2_range	Heart Rate Variability	389	1.0572603480403409	0.21872516961288999	1.068229298497459	0.1513305436822566	1.832722769857496	0.9280362917971549	1.1659420576807262	0.23790576588357137	1.6813922261752394	0.2068791949100358	0.032274675129240614	2.9584675535067637
DFA_alpha2_cv	Heart Rate Variability	389	22.660389511307457	4.15763398428812	21.97865381870451	10.83140611411637	48.36023025300356	20.25493284553238	24.714679389934133	4.459746544401753	37.52882413888719	0.18347583929276567	1.9073347232225302	8.77410036812422
DFA_alpha2_skewness	Heart Rate Variability	389	0.05310107077153861	0.34693635660942074	0.0543118747862267	-1.6902848095443503	1.7198648495802518	-0.1567717143290616	0.2782024940689467	0.43497420839800827	3.410149659124602	6.533509617952441	-0.32169035400745094	3.4886454969209915
DFA_alpha2_kurtosis	Heart Rate Variability	389	-0.05514674036294369	0.7341500167742414	-0.1870634346055002	-1.8555413995192465	4.370057726738014	-0.443168705556709	0.2013910970485217	0.6445598026052307	6.2255991262572605	-13.312663848171153	2.2906417501170644	10.837849881456643
dur_spt_sleep_min	Activity and Sleep	385	423.15540779220777	105.64875315938542	430.333	0.0	674.083	373.333	482.667	109.33399999999995	674.083	0.24966891882725195	-1.0402093661232603	3.263910901785154
dur_spt_wake_IN_min	Activity and Sleep	385	67.46103636363635	53.07864884766252	53.917	0.0	411.0	33.917	84.083	50.166	411.0	0.7868045276024488	2.8738617425150976	13.754402120330665
dur_spt_wake_LIG_min	Activity and Sleep	385	3.440688311688312	3.1516309156751	2.5	0.0	17.417	1.5	4.083	2.583	17.417	0.9159884971180741	2.114972159820727	5.035041683811869
dur_spt_wake_MOD_min	Activity and Sleep	385	1.2919584415584415	1.5197807042114326	0.833	0.0	10.333	0.333	1.75	1.417	10.333	1.1763386927354857	2.8818333955265323	10.827653449516369
dur_spt_wake_VIG_min	Activity and Sleep	385	0.008005194805194805	0.04410067759808674	0.0	0.0	0.417	0.0	0.0	0.0	0.417	5.5090074222139505	7.32334539555918	60.11042286086457
dur_day_IN_unbt_min	Activity and Sleep	385	142.61644415584416	76.59918857621132	133.417	7.917	364.75	85.417	199.083	113.666	356.833	0.5370992737170444	0.3930447338512481	-0.5158018576237104
dur_day_LIG_unbt_min	Activity and Sleep	385	83.30647792207792	43.18429740616031	80.0	7.833	189.917	50.917	111.75	60.833	182.084	0.5183786241275673	0.4451650916606399	-0.4215935156115158
dur_day_MOD_unbt_min	Activity and Sleep	385	36.457781818181815	22.808719678652636	31.083	2.333	124.833	19.083	51.083	32.0	122.5	0.6256200608254704	0.9697944695900754	0.9466114214866574
dur_day_VIG_unbt_min	Activity and Sleep	385	0.4316285714285714	0.7362553372148694	0.25	0.0	7.0	0.083	0.583	0.49999999999999994	7.0	1.7057613558297762	6.0461864033480754	48.7320529048118
dur_day_MVPA_bts_10_min	Activity and Sleep	385	13.177272727272728	25.07481532939037	0.0	0.0	129.917	0.0	16.5	16.5	129.917	1.9028835365525631	2.147013851679323	4.519886007634701
dur_day_MVPA_bts_5_10_min	Activity and Sleep	385	5.451088311688311	8.976750256594201	0.0	0.0	57.5	0.0	7.417	7.417	57.5	1.646781292709221	2.539190786849811	8.344172243690972
dur_day_MVPA_bts_1_5_min	Activity and Sleep	385	15.17424155844156	13.5887704152078	10.333	0.0	63.917	5.333	24.0	18.667	63.917	0.8955156251383287	1.1559847485921326	0.8843419009448352
dur_day_IN_bts_30_min	Activity and Sleep	385	511.26492207792205	195.038533154707	511.417	76.083	1011.25	378.667	642.0	263.333	935.167	0.3814823288912849	0.0470133615627436	-0.36421572370214284
dur_day_IN_bts_20_30_min	Activity and Sleep	385	42.05645974025974	35.79403217962611	41.333	0.0	206.583	21.5	55.583	34.083	206.583	0.851094752166247	1.388810586808385	3.238386247026855
dur_day_IN_bts_10_20_min	Activity and Sleep	385	46.335498701298704	31.996818886164025	40.917	0.0	153.333	24.0	67.75	43.75	153.333	0.690546552491669	0.8164183636376883	0.4020804311041566
dur_day_LIG_bts_10_min	Activity and Sleep	385	2.4900493506493504	9.908378903481337	0.0	0.0	97.917	0.0	0.0	0.0	97.917	3.9791897702338503	6.6154137542153855	52.69316566433763
dur_day_LIG_bts_5_10_min	Activity and Sleep	385	4.312358441558442	7.676772074287478	0.0	0.0	43.417	0.0	6.0	6.0	43.417	1.78017949535595	2.292410903271095	6.053745520848803
dur_day_LIG_bts_1_5_min	Activity and Sleep	385	27.315179220779225	19.283246075814116	23.75	0.0	103.917	13.083	36.917	23.834000000000003	103.917	0.7059534890821785	1.276630887878004	2.1810778037281615
dur_day_total_IN_min	Activity and Sleep	385	702.7508935064936	113.76696420672458	699.667	379.083	1018.75	639.75	777.75	138.0	639.6669999999999	0.16188803921552514	-0.039947161532191314	0.25208739201532193
dur_day_total_LIG_min	Activity and Sleep	385	151.39262077922078	58.98013943955153	148.333	44.083	344.75	107.25	184.583	77.333	300.66700000000003	0.3895839779771273	0.6232375489098709	0.41629515452223576
dur_day_total_MOD_min	Activity and Sleep	385	73.9578	43.99897625843839	68.917	9.667	198.167	38.583	102.083	63.5	188.5	0.5949200254528716	0.6835606301078534	-0.17319028933739
dur_day_total_VIG_min	Activity and Sleep	385	2.2880727272727275	7.040778402301975	0.667	0.0	67.667	0.25	1.583	1.333	67.667	3.077165475720802	7.211718520342671	59.46128940547264
dur_day_min	Activity and Sleep	385	930.3893974025975	101.18177300632578	930.25	579.417	1220.167	874.5	983.0	108.5	640.7499999999999	0.10875207014267217	-0.09142756953822208	1.1192364199732934
dur_spt_min	Activity and Sleep	385	495.35714545454545	112.68318223949576	500.833	3.25	832.583	428.25	562.583	134.33299999999997	829.333	0.22747866518831858	-0.4164778613096466	2.2233688845309727
dur_day_spt_min	Activity and Sleep	385	1425.746535064935	92.61560122765405	1429.25	992.25	1698.667	1390.75	1465.917	75.16699999999992	706.4169999999999	0.06495937317739013	-0.7246279760664431	4.522574913021172
N_atleast5minwakenight	Activity and Sleep	385	2.311688311688312	2.567118501861066	2.0	0.0	13.0	0.0	3.0	3.0	13.0	1.110495082265742	1.3811893719899424	1.9343339383022142
sleep_efficiency	Activity and Sleep	385	0.8555999999999999	0.11482688963536952	0.874	0.0	1.0	0.828	0.918	0.09000000000000008	1.0	0.13420627587116588	-4.468046578953727	30.221119752605254
ACC_spt_sleep_mg	Activity and Sleep	385	3.1535288472863656	1.7412268985446337	2.692	0.905	15.995	2.095	3.772	1.6769999999999996	15.09	0.552151885353125	3.084416632009406	16.75384739578665
ACC_spt_wake_IN_mg	Activity and Sleep	385	4.892416852195423	1.701216025827092	4.577	2.335	11.717	3.591	5.932	2.341	9.382000000000001	0.34772507683266773	0.9438648394313326	0.8106387987887214
ACC_spt_wake_LIG_mg	Activity and Sleep	385	62.85973515792084	4.085876981127292	63.089	51.228	77.55	60.547	65.417	4.8700000000000045	26.321999999999996	0.06499990766525586	-0.13079789745602827	0.8764860687545553
ACC_day_IN_unbt_mg	Activity and Sleep	385	16.061135064935065	2.2984993173630244	16.254	9.236	24.685	14.433	17.583	3.1499999999999986	15.448999999999998	0.14310939470157036	0.17666099783010214	0.7965594755355863
ACC_day_LIG_unbt_mg	Activity and Sleep	385	64.6865922077922	2.2066813937169596	64.722	58.37	70.475	63.395	66.151	2.755999999999993	12.104999999999997	0.03411342781249715	-0.2406160964051832	0.04822611029506829
ACC_day_MOD_unbt_mg	Activity and Sleep	385	144.7657922077922	7.586426897511982	144.645	125.496	172.224	139.573	149.342	9.769000000000005	46.727999999999994	0.05240483115391423	0.3156380270715101	0.5355496078681523
ACC_day_IN_bts_30_mg	Activity and Sleep	385	11.911137662337664	2.680663210705309	11.671	5.851	24.338	9.955	13.47	3.5150000000000006	18.487000000000002	0.2250551783295573	0.729203947006946	1.1765940938834651
ACC_day_LIG_bts_1_5_mg	Activity and Sleep	385	66.67441666405882	3.6279185105159617	67.019	53.341	76.787	65.143	68.812	3.668999999999997	23.446000000000005	0.054412452212298235	-0.64904504240294	1.586488988047245
ACC_day_total_IN_mg	Activity and Sleep	385	9.23458961038961	2.4855834907472145	9.05	3.216	19.307	7.511	10.731	3.2199999999999998	16.090999999999998	0.269160146321039	0.49031901862564314	1.0125754563008664
ACC_day_total_LIG_mg	Activity and Sleep	385	64.01165194805193	2.0847505879507597	63.979	58.729	69.543	62.823	65.617	2.794000000000004	10.814000000000007	0.03256829849732076	-0.12718398467814762	-0.2434422220214696
ACC_day_total_MOD_mg	Activity and Sleep	385	152.27952207792208	14.765777724612489	149.886	126.517	245.579	143.563	159.639	16.076000000000022	119.06200000000001	0.09696495972095827	2.088640497848568	9.298399164528101
ACC_day_mg	Activity and Sleep	385	31.14346233766234	12.841651622960299	29.02	9.125	90.925	21.937	38.38	16.443	81.8	0.4123385988278722	0.9888456897601957	2.0481748628319325
ACC_spt_mg	Activity and Sleep	385	4.1429558441558445	1.9151800966835166	3.839	1.28	15.995	2.839	4.92	2.081	14.715	0.4622738375030274	2.260228147696681	9.270825368235316
ACC_spt_mg_median	Activity and Sleep	385	2.135064935064935	1.9525701701116804	1.5	0.1	13.2	0.8	2.9	2.0999999999999996	13.1	0.9145249580206776	1.9459485526726918	5.215369041955263
ACC_spt_mg_stdev	Activity and Sleep	385	10.53964155844156	4.303285707037519	9.41	2.281	27.78	7.484	12.953	5.468999999999999	25.499000000000002	0.40829526157755053	1.285582813764343	2.2535470798154185
ACC_day_spt_mg	Activity and Sleep	385	21.845072727272726	8.824723612581131	20.932	7.184	59.032	15.326	27.024	11.698	51.848	0.4039686076011002	0.9815779267325142	1.5158732278896192
quantile_mostactive60min_mg	Activity and Sleep	385	112.56741298701299	49.0074865102829	108.904	41.0	556.128	84.604	133.1	48.495999999999995	515.128	0.4353612223098433	3.9035023899530503	29.288970829374698
quantile_mostactive30min_mg	Activity and Sleep	385	153.15993766233765	78.21662345488716	144.0	66.9	863.902	112.802	173.302	60.499999999999986	797.0020000000001	0.5106859185809187	5.252816175685369	40.926222157507475
L5VALUE	Activity and Sleep	385	3.4993766233766235	2.725353926934312	3.078	0.779	32.323	2.233	4.069	1.8359999999999999	31.544	0.7788112627627259	6.811711263762426	66.22537688955718
M5VALUE	Activity and Sleep	385	47.45977402597402	24.68169122006547	44.174	13.796	218.046	32.064	57.269	25.205	204.25	0.5200549671087257	2.798557534128114	15.435302516933993
M5_mean_peakLUX	Activity and Sleep	385	35.599480519480515	17.598798483497973	29.2	17.0	87.5	21.8	46.9	25.099999999999998	70.5	0.49435548571748605	1.1544481881844015	0.3630149579828168
M5_max_peakLUX	Activity and Sleep	385	62.83116883116883	27.283905988219978	64.0	17.0	113.0	41.0	87.0	46.0	96.0	0.43424157939085123	-0.15690078242781036	-1.190453313663371
L5TIME_num	Activity and Sleep	385	9.625145454545454	10.381862359504895	2.354	0.011	23.996	1.064	22.501	21.437	23.985	1.0786187500784297	0.47138139908653204	-1.7420607134494173
M5TIME_num	Activity and Sleep	385	10.820368831168832	3.2679405696454005	10.051	5.456	19.562	8.268	12.997	4.728999999999999	14.106000000000002	0.30201748393565553	0.7134140709668313	-0.42263923522581237
Nbouts_day_MVPA_bts_10	Activity and Sleep	385	0.7688311688311689	1.4219502947334834	0.0	0.0	6.0	0.0	1.0	1.0	6.0	1.8494961603796998	1.9377265053771802	3.052482156595971
Nbouts_day_MVPA_bts_5_10	Activity and Sleep	385	0.9662337662337662	1.623846576997872	0.0	0.0	9.0	0.0	1.0	1.0	9.0	1.680593903613389	2.362034984009728	6.19952775903864
Nbouts_day_MVPA_bts_1_5	Activity and Sleep	385	12.1012987012987	10.656943324298764	9.0	0.0	54.0	4.0	19.0	15.0	54.0	0.8806445975220056	1.153013563763573	0.8427794302612024
Nbouts_day_IN_bts_30	Activity and Sleep	385	9.38961038961039	3.7135585056508504	9.0	2.0	24.0	6.0	12.0	6.0	22.0	0.3954965490112247	0.4163742804529883	0.16962471034090632
Nbouts_day_IN_bts_20_30	Activity and Sleep	385	2.137662337662338	1.9932855363537934	2.0	0.0	13.0	1.0	3.0	2.0	13.0	0.9324604270913857	1.7980968394401715	5.4952763039587005
Nbouts_day_IN_bts_10_20	Activity and Sleep	385	4.249350649350649	3.1647728729977347	3.0	0.0	17.0	2.0	6.0	4.0	17.0	0.7447662323374864	1.1300136164035945	1.5931719645258031
Nbouts_day_LIG_bts_10	Activity and Sleep	385	0.22597402597402597	0.846777377122775	0.0	0.0	7.0	0.0	0.0	0.0	7.0	3.747233220600786	5.4492292048023385	34.159720984072635
Nbouts_day_LIG_bts_5_10	Activity and Sleep	385	0.9844155844155844	1.7794446212718058	0.0	0.0	8.0	0.0	1.0	1.0	8.0	1.8076152485214914	2.1951552349008403	4.690878439580223
Nbouts_day_LIG_bts_1_5	Activity and Sleep	385	24.496103896103897	17.101888613712934	22.0	0.0	93.0	12.0	33.0	21.0	93.0	0.6981472925754935	1.2211404543287003	1.9795845494258177
Nblocks_spt_sleep	Activity and Sleep	385	17.322077922077924	6.2853297981089	17.0	0.0	37.0	13.0	21.0	8.0	37.0	0.3628507980614674	0.1966960138061128	0.3935133810131113
Nblocks_spt_wake_IN	Activity and Sleep	385	34.116883116883116	22.135928342698293	28.0	0.0	123.0	20.0	44.0	24.0	123.0	0.6488262209317733	1.794650753842938	3.8832395044712955
Nblocks_spt_wake_LIG	Activity and Sleep	385	27.896103896103895	22.508669866428008	22.0	0.0	126.0	14.0	34.0	20.0	126.0	0.8068750371112461	2.0083556094018555	4.65688134532065
Nblocks_spt_wake_MOD	Activity and Sleep	385	10.888311688311688	11.205025542255466	8.0	0.0	65.0	4.0	15.0	11.0	65.0	1.029087508055428	2.3536921548754086	6.986662237904101
Nblocks_spt_wake_VIG	Activity and Sleep	385	0.08831168831168831	0.45927196292690886	0.0	0.0	4.0	0.0	0.0	0.0	4.0	5.200579580201762	6.492783643699767	46.638224178389756
Nblocks_day_IN_unbt	Activity and Sleep	385	397.34285714285716	216.55433031041073	356.0	20.0	979.0	241.0	565.0	324.0	959.0	0.5450062242657925	0.42616581106693646	-0.4632047112430029
Nblocks_day_LIG_unbt	Activity and Sleep	385	528.8025974025974	278.73640193571646	505.0	46.0	1266.0	331.0	723.0	392.0	1220.0	0.5271086097247437	0.4650702902645462	-0.40483619548763095
Nblocks_day_MOD_unbt	Activity and Sleep	385	243.93766233766235	147.87787493591722	216.0	17.0	749.0	133.0	343.0	210.0	732.0	0.6062117408144313	0.8532905787112817	0.503338923590265
Nblocks_day_VIG_unbt	Activity and Sleep	385	3.838961038961039	4.771883686527671	2.0	0.0	37.0	1.0	6.0	5.0	37.0	1.2430143567747993	3.3305328713722746	17.749158990711358
Nblocks_day_MVPA_bts_10	Activity and Sleep	385	0.7688311688311689	1.4219502947334834	0.0	0.0	6.0	0.0	1.0	1.0	6.0	1.8494961603796998	1.9377265053771802	3.052482156595971
Nblocks_day_MVPA_bts_5_10	Activity and Sleep	385	0.9584415584415584	1.6083563239951106	0.0	0.0	9.0	0.0	1.0	1.0	9.0	1.6780953515938146	2.355618252799234	6.149750197081646
Nblocks_day_MVPA_bts_1_5	Activity and Sleep	385	12.033766233766233	10.619430039898297	9.0	0.0	54.0	4.0	19.0	15.0	54.0	0.8824693644206443	1.1636428526174747	0.8876727940832332
Nblocks_day_IN_bts_30	Activity and Sleep	385	9.387012987012987	3.714882465381877	9.0	2.0	24.0	6.0	12.0	6.0	22.0	0.39574702522745503	0.4174780460539769	0.16665291277780492
Nblocks_day_IN_bts_20_30	Activity and Sleep	385	2.1324675324675324	1.989715848015529	2.0	0.0	13.0	1.0	3.0	2.0	13.0	0.9330579798854796	1.811798532480355	5.571778848967298
Nblocks_day_IN_bts_10_20	Activity and Sleep	385	4.249350649350649	3.1647728729977347	3.0	0.0	17.0	2.0	6.0	4.0	17.0	0.7447662323374864	1.1300136164035945	1.5931719645258031
Nblocks_day_LIG_bts_10	Activity and Sleep	385	0.22597402597402597	0.846777377122775	0.0	0.0	7.0	0.0	0.0	0.0	7.0	3.747233220600786	5.4492292048023385	34.159720984072635
Nblocks_day_LIG_bts_5_10	Activity and Sleep	385	0.9844155844155844	1.7794446212718058	0.0	0.0	8.0	0.0	1.0	1.0	8.0	1.8076152485214914	2.1951552349008403	4.690878439580223
Nblocks_day_LIG_bts_1_5	Activity and Sleep	385	24.496103896103897	17.101888613712934	22.0	0.0	93.0	12.0	33.0	21.0	93.0	0.6981472925754935	1.2211404543287003	1.9795845494258177
Nblocks_day_total_IN	Activity and Sleep	385	704.1428571428571	210.19058280805655	714.0	230.0	1333.0	543.0	870.0	327.0	1103.0	0.29850559538575694	0.06009587567240525	-0.5141986398308185
Nblocks_day_total_LIG	Activity and Sleep	385	900.4129870129871	301.92520862248585	885.0	306.0	1711.0	667.0	1115.0	448.0	1405.0	0.33531858489079197	0.253725863991164	-0.44122900348282457
Nblocks_day_total_MOD	Activity and Sleep	385	373.81298701298704	189.27478464320492	339.0	79.0	952.0	223.0	501.0	278.0	873.0	0.5063354972111472	0.7212608163542417	0.14224395683397129
Nblocks_day_total_VIG	Activity and Sleep	385	11.516883116883117	14.454863319764515	6.0	0.0	71.0	3.0	16.0	13.0	71.0	1.2551020248329585	2.1868858815174295	4.73361083838526
condition_sham	Activity and Sleep	389
condition_nvns	Activity and Sleep	389
condition_placebo	Activity and Sleep	389
VAS	Target Variable	389	63.12082262210797	16.241200737119296	65.0	19.0	100.0	56.0	74.0	18.0	81.0	0.2573033756919201	-0.5385677656863904	0.23704052231506445
